# Supplementary material for: Apoptosis-Inducing Factor 2 (AIF-2) Mediates a Caspase-Independent Apoptotic Pathway in the Tropical Sea Cucumber (Holothuria leucospilota)
Source: Int J Mol Sci. 2022 Mar 10;23(6):3008. doi: 10.3390/ijms23063008 (PMC8954137; doi:10.3390/ijms23063008)
Supplement: Supplementary file 1 [file ijms-23-03008-s001.zip]

Archive with 1 entries (1 files):
- ijms-1595358-supplementary.pdf
